# Supplementary material for: Daphnetin, a Coumarin with Anticancer Potential against Human Melanoma: In Vitro Study of Its Effective Combination with Selected Cytostatic Drugs
Source: Cells. 2023 Jun 9;12(12):1593. doi: 10.3390/cells12121593 (PMC10297575; doi:10.3390/cells12121593)
Supplement: Supplementary file 1 [file cells-12-01593-s001.zip]

Archive with 1 entries (1 files):
- cells-2357748-supplementary.pdf
